# Supplementary material for: Efficient co-production of EPA and DHA by Schizochytrium sp. via regulation of the polyketide synthase pathway
Source: Commun Biol. 2022 Dec 9;5:1356. doi: 10.1038/s42003-022-04334-4 (PMC9734096; doi:10.1038/s42003-022-04334-4)
Supplement: Supplementary file 3 — Supplementary Data 1 [file 42003_2022_4334_MOESM3_ESM.xlsx]

## Sheet: Supplementary Figure 1a
		28°
		Biomass		Lipid
		Average	Stdev	Average	Stdev
	Schizochytrium sp.	42.4	2.13	13.12	1.54
	Aurantiochytrium sp.	46.72	3.16	11.99	0.46
	Thraustochytrium sp.	13.6	1.46	4.47	0.62
	Hondaea sp.	10.45	1.02	3.04	0.22

## Sheet: Supplementary Figure 1b
		15°
		Biomass		Lipid
		Average	Stdev	Average	Stdev
	Schizochytrium sp.	32.49	2.33	7.34	0.38
	Aurantiochytrium sp.	33.36	1.56	6.95	0.82
	Thraustochytrium sp.	9.8	1.26	2.92	0.17
	Hondaea sp.	8.34	0.47	2.21	0.33
