# Supplementary material for: Efficient co-production of EPA and DHA by Schizochytrium sp. via regulation of the polyketide synthase pathway
Source: Commun Biol. 2022 Dec 9;5:1356. doi: 10.1038/s42003-022-04334-4 (PMC9734096; doi:10.1038/s42003-022-04334-4)
Supplement: Supplementary file 4 — Supplementary Data 2 [file 42003_2022_4334_MOESM4_ESM.xlsx]

## Sheet: Sheet1
	linseed oil
	(% of TFAs)	Average	Stdev
	ALA	54.32	3.21
	LA	15.04	1.34
	OA	18.79	1.27
	SA	4.11	0.32
	PA	5.92	0.71
	Others	2.03	0.35
