# Supplementary material for: Efficient co-production of EPA and DHA by Schizochytrium sp. via regulation of the polyketide synthase pathway
Source: Commun Biol. 2022 Dec 9;5:1356. doi: 10.1038/s42003-022-04334-4 (PMC9734096; doi:10.1038/s42003-022-04334-4)
Supplement: Supplementary file 5 — Supplementary Data 3 [file 42003_2022_4334_MOESM5_ESM.xlsx]

## Sheet: Sheet1
	Biomass (g/L)	Average	Stdev
	Control	42.4	2.13
	Scheme 1	42.98	1.29
	Scheme 2	44.24	2.98
	Scheme 3	39.45	1.06
	Scheme 4	45.12	3.12
