# Supplementary material for: Efficient co-production of EPA and DHA by Schizochytrium sp. via regulation of the polyketide synthase pathway
Source: Commun Biol. 2022 Dec 9;5:1356. doi: 10.1038/s42003-022-04334-4 (PMC9734096; doi:10.1038/s42003-022-04334-4)
Supplement: Supplementary file 6 — Supplementary Data 4 [file 42003_2022_4334_MOESM6_ESM.xlsx]

## Sheet: Sheet1
		EPA titer (mg/L)		EPA yield (mg/g)
		Average	Stdev	Average	Stdev
	Cobalamin+	165.706	20.4672	3.90815	0.482717
	Cobalamin-	335.896	18.48	15.1989	0.836199
