# Supplementary material for: Efficient co-production of EPA and DHA by Schizochytrium sp. via regulation of the polyketide synthase pathway
Source: Commun Biol. 2022 Dec 9;5:1356. doi: 10.1038/s42003-022-04334-4 (PMC9734096; doi:10.1038/s42003-022-04334-4)
Supplement: Supplementary file 7 — Supplementary Data 5 [file 42003_2022_4334_MOESM7_ESM.xlsx]

## Sheet: Sheet1
			SP		GP		GL
			Average (%)	Stdev	Average (%)	Stdev	Average (%)	Stdev
		Cobalamin+	0.73568	0.11	41.7221	6.3	57.5423	3.4
		Cobalamin-	0.59609	0.13	36.1205	5.3	63.2834	4.1
