# Supplementary material for: Efficient co-production of EPA and DHA by Schizochytrium sp. via regulation of the polyketide synthase pathway
Source: Commun Biol. 2022 Dec 9;5:1356. doi: 10.1038/s42003-022-04334-4 (PMC9734096; doi:10.1038/s42003-022-04334-4)
Supplement: Supplementary file 8 — Supplementary Data 6 [file 42003_2022_4334_MOESM8_ESM.xlsx]

## Sheet: Sheet1
		DG		TG
		Average (%)	Stdev	Average (%)	Stdev
	Cobalamin+	28.2179	2.4	71.7821	6.3
	Cobalamin-	45.1985	4.2	54.8015	5.3
