# Supplementary material for: Efficient co-production of EPA and DHA by Schizochytrium sp. via regulation of the polyketide synthase pathway
Source: Commun Biol. 2022 Dec 9;5:1356. doi: 10.1038/s42003-022-04334-4 (PMC9734096; doi:10.1038/s42003-022-04334-4)
Supplement: Supplementary file 9 — Supplementary Data 7 [file 42003_2022_4334_MOESM9_ESM.xlsx]

## Sheet: Sheet1
		PC	PE	PG	PI	PS	PA	LPC	LPE	LPG
		Average (%)	Average (%)	Average (%)	Average (%)	Average (%)	Average (%)	Average (%)	Average (%)	Average (%)
	Cobalamin+	94.9763	4.12459	0.27951	0.10659	0.08646	0.01023	0.3871	0.02708	0.00218
	Cobalamin-	91.4295	7.69052	0.25646	0.00298	0.11871	0.01829	0.44713	0.03402	0.0024
