# Supplementary material for: Efficient co-production of EPA and DHA by Schizochytrium sp. via regulation of the polyketide synthase pathway
Source: Commun Biol. 2022 Dec 9;5:1356. doi: 10.1038/s42003-022-04334-4 (PMC9734096; doi:10.1038/s42003-022-04334-4)
Supplement: Supplementary file 10 — Supplementary Data 8 [file 42003_2022_4334_MOESM10_ESM.xlsx]

## Sheet: Sheet1
		Cobalamin+		Cobalamin-
		Average	Stdev	Average	Stdev
	PE(20:5/22:6)	2.10946	0.33	15.5291	2.12
	PE(18:1/20:5)	0.00149295	6e-06	0.000686943	6e-06
