# Supplementary material for: Efficient co-production of EPA and DHA by Schizochytrium sp. via regulation of the polyketide synthase pathway
Source: Commun Biol. 2022 Dec 9;5:1356. doi: 10.1038/s42003-022-04334-4 (PMC9734096; doi:10.1038/s42003-022-04334-4)
Supplement: Supplementary file 11 — Supplementary Data 9 [file 42003_2022_4334_MOESM11_ESM.xlsx]

## Sheet: Sheet1
		Cobalamin+		Cobalamin-
		Average	Stdev	Average	Stdev
	PC(16:1/20:5)	0.142421	0.023	0.00271343	0.0023
	PC(18:4/20:5)	0.00593693	0.0021	0.1164	0.0121
	PC(20:5/22:6)	0.00494485	0.0012	0.473102	0.0312
	PC(20:5/20:4)	0.00441714	0.0002	0.141784	0.0102
	PC(18:3/20:5)	0.00345101	0.0002	0.0177192	0.0012
	PC(15:0/20:5)	0.0021339	0.0005	0.220348	0.1005
	PC(20:5/20:5)	0	0	0.0352435	0.0005
