# Supplementary material for: Efficient co-production of EPA and DHA by Schizochytrium sp. via regulation of the polyketide synthase pathway
Source: Commun Biol. 2022 Dec 9;5:1356. doi: 10.1038/s42003-022-04334-4 (PMC9734096; doi:10.1038/s42003-022-04334-4)
Supplement: Supplementary file 12 — Supplementary Data 10 [file 42003_2022_4334_MOESM12_ESM.xlsx]

## Sheet: Sheet1
		Cobalamin+		Cobalamin-
		Average	Stdev	Average	Stdev
	PA(20:5/22:6)	0.85755	0.034	0.635205	0.026
