# Supplementary material for: Efficient co-production of EPA and DHA by Schizochytrium sp. via regulation of the polyketide synthase pathway
Source: Commun Biol. 2022 Dec 9;5:1356. doi: 10.1038/s42003-022-04334-4 (PMC9734096; doi:10.1038/s42003-022-04334-4)
Supplement: Supplementary file 13 — Supplementary Data 11 [file 42003_2022_4334_MOESM13_ESM.xlsx]

## Sheet: Sheet1
		Biomass
		Cobalamin-
			Average	Stdev
		60g/L glucose	16.73	1.45
		50g/L glucose+10 g/L glycerine	17.2319	1.02
		40g/L glucose+20 g/L glycerine	18.403	1.74
		30g/L glucose+30 g/L glycerine	17.6502	0.64
		20g/L glucose+40 g/L glycerine	15.5589	0.95
