# Supplementary material for: Efficient co-production of EPA and DHA by Schizochytrium sp. via regulation of the polyketide synthase pathway
Source: Commun Biol. 2022 Dec 9;5:1356. doi: 10.1038/s42003-022-04334-4 (PMC9734096; doi:10.1038/s42003-022-04334-4)
Supplement: Supplementary file 14 — Supplementary Data 12 [file 42003_2022_4334_MOESM14_ESM.xlsx]

## Sheet: Fig. 1C
			DHA (% of TFAs)
		Strains	1	2	3	Average	Stdev
	28 °C	Schizochytrium sp.	47.51	43.84	42.67	44.6733	2.52532
		Aurantiochytrium sp.	42.04	47.11	48.12	45.7567	3.2581
		Thraustochytrium sp.	21.84	24.01	24.51	23.4533	1.41938
		Hondaea sp.	40.4	39.63	47.31	42.4467	4.22933
	15 °C	Schizochytrium sp.	36.49	42.12	42.45	40.3533	3.34981
		Aurantiochytrium sp.	53.07	48.95	52.41	51.4767	2.2129
		Thraustochytrium sp.	50.41	52.726	55.04	52.7253	2.315
		Hondaea sp.	36.45	37.45	44.45	39.45	4.3589

## Sheet: Fig. 1D
			EPA (% of TFAs)
		Strains	1	2	3	Average	Stdev
	28 °C	Schizochytrium sp.	0.921	0.91	1.19	1.007	0.158578
		Aurantiochytrium sp.	0.41	0.75	0.41	0.523333	0.196299
		Thraustochytrium sp.	5.71	5.29	5.94	5.64667	0.329596
		Hondaea sp.	1.01	1.11	0.85	0.99	0.131149
	15 °C	Schizochytrium sp.	3.23	3.51	3.97	3.57	0.373631
		Aurantiochytrium sp.	0.71	0.89	1	0.866667	0.146401
		Thraustochytrium sp.	2.95	3.2	3.53	3.22667	0.290918
		Hondaea sp.	2.44	2.48	2.77	2.56333	0.180093

## Sheet: Fig. 2B
		EPA (% of VCL-PUFAs)
		1	2	3	Average	Stdev
	Control	1.21	1.12	1.64	1.32333	0.277909
	Scheme 1	1.6	2.5	2.05	2.05	0.45
	Scheme 2	2.09	2.17	2.61	2.29	0.28
	Scheme 3	1.84	2.14	2.74	2.24	0.458258
	Scheme 4	1.8	2.03	2.42	2.08333	0.313422

## Sheet: Fig. 2C
		DHA/n-6DPA ratio
		1	2	3	Average	Stdev
	Control	2.7011	3.05311	3.0211	2.9251	0.194651
	Scheme 1	2.55886	2.62886	2.97886	2.72219	0.225019
	Scheme 2	2.77647	2.89647	3.11647	2.9298	0.172434
	Scheme 3	2.57908	2.87076	3.18908	2.87964	0.305097
	Scheme 4	2.86658	2.83658	3.20582	2.96966	0.205069

## Sheet: Fig. 2D
			Ct value													△9 elongase		△6 desaturase		△8 desaturase		△12 desaturase
			β-actin	△9 elongase	△6 desaturase	△8 desaturase	△12 desaturase	CT(β-actin)-CT(△9 elongase)	CT(β-actin)-CT(△6 desaturase)	CT(β-actin)-CT(△8 desaturase)	CT(β-actin)-CT(orf C)	2CT(β-actin)-CT(△9 elongase)	2CT(β-actin)-CT(△6 desaturase)	2CT(β-actin)-CT(△8 desaturase)	2CT(β-actin)-CT(△12 desaturase)	Average	Stdev	Average	Stdev	Average	Stdev	Average	Stdev
	28 °C	1	24.6	24.56	24.65	23.99	22.21	0.04	-0.05	0.61	2.39	1.02811	0.965936	1.52626	5.24157	0.979743	0.116597	1.10085	0.177059	1.45962	0.154088	5.39622	0.729122
		2	24.52	24.43	24.14	23.87	21.89	0.09	0.38	0.65	2.63	1.06437	1.30134	1.56917	6.19026
		3	24.47	24.71	24.42	24.11	22.22	-0.24	0.05	0.36	2.25	0.846745	1.03526	1.28343	4.75683
	15 °C	1	24.51	25.42	23.92	25.03	23.15	-0.91	0.59	-0.52	1.36	0.532185	1.50525	0.697372	2.56685	0.582821	0.103801	1.23894	0.230913	0.809162	0.101345	2.77294	0.497485
		2	24.58	25.09	24.42	24.84	22.84	-0.51	0.16	-0.26	1.74	0.702222	1.11729	0.835088	3.34035
		3	24.29	25.25	24.16	24.45	23.02	-0.96	0.13	-0.16	1.27	0.514057	1.09429	0.895025	2.41162

## Sheet: Fig. 2E
			DHA/n-6DPA ratio
			1	2	3	Average	Stdev
		28 °C	2.7011	3.05311	3.0211	2.9251	0.194651
		15 °C	4.27	4.49	4.56	4.44	0.151327

## Sheet: Fig. 4C
		cobalamin+		cobalamin-
		EPA (% of TFAs)
	time (h)	Average	Stdev	Average	Stdev
	0	1.686	0.3	2.292	0.43
	12	1.804	0.19	2.532	0.31
	24	1.843	0.12	3.67	0.25
	36	1.704	0.09	3.974	0.43
	48	1.482	0.12	4.338	0.23
	60	1.393	0.202	5.743	0.31
	72	1.263	0.156	7.634	0.42

## Sheet: Fig. 4D
		cobalamin+		cobalamin-
		DHA/n-6DPA
	time (h)	Average	Stdev	Average	Stdev
	0	3.15031	0.084	3.51389	0.094
	12	3.25457	0.074	3.35759	0.0492
	24	3.26525	0.0624	3.43949	0.0448
	36	3.09734	0.1096	3.44247	0.0804
	48	3.13727	0.0488	3.56017	0.05424
	60	3.13876	0.0496	3.70143	0.06272
	72	3.0877	0.0864	3.65249	0.0828

## Sheet: Fig. 4E
			Ct value													MetE-like		orf A		orf B		orf C
			β-actin	MetE-like	orf A	orf B	orf C	CT(β-actin)-CT(MetE-like)	CT(β-actin)-CT(orf A)	CT(β-actin)-CT(orf B)	CT(β-actin)-CT(orf C)	2CT(β-actin)-CT(MetE-like)	2CT(β-actin)-CT(orf A)	2CT(β-actin)-CT(orf B)	2CT(β-actin)-CT(orf C)	Average	Stdev	Average	Stdev	Average	Stdev	Average	Stdev
	Cobalamin+	1	24.6	25.73	21.32	22.99	22.01	-1.13	3.28	1.61	2.59	0.456916	9.71356	3.05252	6.02099	0.42027	0.03201	9.73583	1.96582	2.91924	0.308175	5.66705	0.764325
		2	24.52	25.85	20.97	22.87	21.89	-1.33	3.55	1.65	2.63	0.397768	11.7127	3.13834	6.19026
		3	24.47	25.77	21.51	23.11	22.21	-1.3	2.96	1.36	2.26	0.406126	7.78124	2.56685	4.78991
	Cobalamin-	1	24.265	23.12	22.32	25.13	24.75	1.145	1.945	-0.865	-0.485	2.21146	3.85038	0.549046	0.714497	2.18943	0.0741919	2.45314	1.22499	0.625232	0.10288	0.82466	0.109279
		2	24.065	22.99	23.42	24.84	24.34	1.075	0.645	-0.775	-0.275	2.10672	1.56374	0.584389	0.82645
		3	24.52	23.35	23.56	24.95	24.62	1.17	0.96	-0.43	-0.1	2.25012	1.94531	0.742262	0.933033

## Sheet: Fig. 4F
		EPA (% of TFAs)
			1	2	3	Average	Stdev
	Cobalamin+	Control	1.13	1.27	1.52	1.30667	0.197569
		Met	1.35	0.96	1.23	1.18	0.19975
		Riboflain	1.25	1.16	1.14	1.18333	0.0585947
		Met+Riboflain	0.89	1.15	1.24	1.09333	0.181751
	Cobalamin-	Control	5.35	4.93	5.78	5.35333	0.42501
		Met	3.712	3.462	4.058	3.744	0.299286
		Riboflain	4.56	4.75	4.88	4.73	0.160935
		Met+Riboflain	3.02	2.75	2.49	2.75333	0.265016

[truncated: 7 more sheets: Fig. 4G, Fig. 4H, Fig. 5B, Fig. 5C, Fig. 5D, Fig. 6A, Fig. 6B]
